# Supplementary material for: Potential Anti-Cholinesterase Activity of Bioactive Compounds Extracted from Cassia grandis L.f. and Cassia timoriensis DC
Source: Plants (Basel). 2023 Jan 11;12(2):344. doi: 10.3390/plants12020344 (PMC9862305; doi:10.3390/plants12020344)
Supplement: Supplementary file 1 [file plants-12-00344-s001.zip]

Archive with 1 entries (1 files):
- plants-1799170-supplementary.pdf
